# Supplementary material for: Loss of DNA methylation at imprinted loci is a frequent event in hepatocellular carcinoma and identifies patients with shortened survival
Source: Clin Epigenetics. 2015 Oct 15;7:110. doi: 10.1186/s13148-015-0145-6 (PMC4606497; doi:10.1186/s13148-015-0145-6)
Supplement: Additional file 1: Table S1. — Compilation of all p values for all statistical calculations performed for the data displayed in Fig. 1. [file 13148_2015_145_MOESM1_ESM.xlsx]

## Sheet: suppl. table S1
	Supplementary Table S1: p-values for comparison of DNA methylation levels in HCC, adjacent liver and unrelated normal liver specimens
		Unpaired t-test with Welch's correction				Kruskal-Wallis		Mann Whitney-U				F test for variance
		Tu vs. adj.	Tu vs. HL	adj. vs. HL				Tu vs. adj.	Tu vs. HL	adj. vs. HL		Tu vs. adj.	Tu vs. HL	adj. vs. HL
	DIRAS3(3)	0.024	0.564	0.473		0.271		0.123	0.853	0.413		0.0002	0.36	0.477
	DIRAS3(2)	0.002	0.087	0.049		0.003		0.001	0.218	0.141		0.456	0.008	0.014
	DLK1p	0.573	0.551	0.214		0.451		0.995	0.347	0.147		0.062	0.042	0.136
	GABRB3	0.014	0.01	0.358		0.137		0.066	0.28	0.629		0.003	0.056	0.323
	GNAS-XL	0.357	0.519	0.86		0.425		0.211	0.576	0.681		<0,0001	0.332	0.111
	GRB10	0.035	0.068	0.009		0.007		0.039	0.068	0.006		0.35	0.531	0.341
	H19DMR	0.057	0.016	0.168		0.01		0.019	0.032	0.106		<0,0001	0.068	0.727
	IFG2(0)	<0,0001	0.0001	0.117		<0,0001		<0,0001	0.003	0.077		<0,0001	0.106	0.426
	IGF2(2)	<0,0001	0.001	0.45		<0,0001		<0,0001	0.012	0.45		<0,0001	0.107	0.698
	IGDMR(1)	0.013	0.04	0.723		0.377		0.203	0.396	0.983		<0,0001	0.048	0.578
	IGDMR(2)	0.002	0.761	0.033		0.003		0.004	0.287	0.014		<0,0001	0.011	0.011
	KCNQ1DN	0.0008	0.0007	0.219		0.003		0.002	0.041	0.425		0.002	0.038	0.26
	KvDMR	0.905	0.004	0.005		0.052		0.725	0.046	0.009		0.135	0.136	0.311
	L3MBTL	0.558	0.204	0.121		0.372		0.839	0.211	0.162		0.014	0.358	0.935
	MAGEL2	<0,0001	<0,0001	0.066		0.004		0.002	0.066	0.17		<0,0001	0.0003	0.049
	MEG3DMR(1)	0.481	0.011	0.006		0.278		0.918	0.255	0.048		<0,0001	0.004	0.107
	MEG3DMR(2)	0.315	<0,0001	0.0005		0.01		0.513	0.016	0.0006		<0,0001	0.009	0.72
	MEG3DMR(3)	0.789	<0,0001	<0,0001		0.02		0.859	0.038	0.0008		<0,0001	0.001	0.041
	MEST	0.926	0.017	0.022		0.493		0.833	0.303	0.231		0.578	0.003	0.004
	MKRN3	<0,0001	<0,0001	<0,0001		<0,0001		<0,0001	0.0005	0.0007		<0,0001	0.0007	0.134
	NAP1L5	0.766	0.002	0.003		0.059		0.749	0.023	0.025		0.751	0.11	0.126
	NDN	0.805	0.071	0.09		0.154		0.738	0.116	0.034		0.008	0.212	0.77
	NESP	0.01	0.73	0.0004		0.06		0.054	0.928	0.026		<0,0001	0.001	0.02
	NLRP2	0.0006	0.176	0.041		0.009		0.007	1	0.018		<0,0001	0.018	1.1
	NNAT	0.008	0.0001	<0,0001		0.002		0.006	0.1	0.004		0.124	0.003	0.008
	PEG3	0.029	0.311	0.002		0.071		0.298	0.287	0.005		<0,0001	0.01	0.213
	PEG10	0.376	0.008	0.031		0.497		0.659	0.426	0.171		0.039	0.007	0.026
	RB1	0.714	0.039	0.021		0.268		0.563	0.255	0.06		<0,0001	0.008	0.161
	SLC22A3	0.103	0.346	0.587		0.106		0.04	0.437	0.513		<0,0001	0.031	0.479
	SNRPN	0.843	0.0004	0.0003		0.076		0.786	0.058	0.015		0.0004	0.012	0.118
	USP29	0.079	<0,0001	<0,0001		0.012		0.182	0.029	0.002		<0,0001	0.002	0.026
	ZAC	0.102	0.044	0.005		0.023		0.08	0.141	0.01		0.248	0.155	0.317
	ZBDF2	0.097	0.092	0.486		0.082		0.043	0.226	0.401		<0,0001	0.066	0.672
	ZIM3	<0,0001	0.014	<0,0001		<0,0001		<0,0001	0.941	0.001		<0,0001	0.0002	0.037
		Tu: HCC										<0,0001
		adj.: adjacent liver tissue										<0,01
		HL: unrelated healthy liver										<0,05
